# Supplementary material for: Exosome-mediated miR-146a transfer suppresses type I interferon response and facilitates EV71 infection
Source: PLoS Pathog. 2017 Sep 14;13(9):e1006611. doi: 10.1371/journal.ppat.1006611 (PMC5614653; doi:10.1371/journal.ppat.1006611)
Supplement: S2 Table — (XLSX) [file ppat.1006611.s007.xlsx]

## Sheet: Sheet1
Position	Gene Symbol	AVG ΔCt		2^-ΔCt		Fold Change		p-value	Fold Up- or Down-Regulation
		Infection	Control Group	Infection	Control Group	Infection/Control	Comments	P Value	Infection/Control
A01	ADAMTS3	10.86	11.49	0.000537	0.000348	1.54	A	0.090730	1.54
A02	ADARB1	12.08	11.68	0.000231	0.000304	0.76	B	0.378517	-1.31
A03	ARL5B	10.69	13.11	0.000606	0.000113	5.38	A	0.000038	5.38
A04	ARL8A	7.88	6.2	0.004233	0.013565	0.31		0.000011	-3.2
A05	ATG12	11.13	9.86	0.000447	0.001076	0.42	A	0.005028	-2.41
A06	BCL11A	10.52	11.82	0.000679	0.000276	2.46	A	0.053704	2.46
A07	BCORL1	19.02	19.26	2e-06	2e-06	1.18	C	0.025520	1.18
A08	BRCA1	10.38	7.51	0.000752	0.005496	0.14		0.000106	-7.31
A09	BRCA2	11.84	8.95	0.000273	0.002016	0.14	A	0.000258	-7.4
A10	BTG2	5.71	6.99	0.019139	0.007863	2.43		0.000790	2.43
A11	SBSPON	14.63	14.81	3.9e-05	3.5e-05	1.13	B	0.099023	1.13
A12	CASK	3.01	6.79	0.124366	0.009032	13.77		0.025730	13.77
B01	CD40LG	15.24	13.72	2.6e-05	7.4e-05	0.35		0.009178	-2.88
B02	CD80	18.51	19.26	3e-06	2e-06	1.67		0.000291	1.67
B03	CDC42BPA	19.02	19.26	2e-06	2e-06	1.18	C	0.025520	1.18
B04	CELF3	5.99	6.58	0.015726	0.010472	1.5		0.006059	1.5
B05	CFH	19.02	18.63	2e-06	2e-06	0.76	B	0.470310	-1.31
B06	CLCN4	19.02	19.26	2e-06	2e-06	1.18	C	0.025520	1.18
B07	CNTFR	9.92	9.89	0.001034	0.001051	0.98		0.902962	-1.02
B08	CSF1R	4.89	1.19	0.033788	0.439114	0.08		0.003631	-13
B09	CUX1	19	19.26	2e-06	2e-06	1.19		0.034469	1.19
B10	DLST	19.02	19.26	2e-06	2e-06	1.18	C	0.025520	1.18
B11	DNPEP	6.41	6.83	0.011754	0.008765	1.34		0.373961	1.34
B12	DOT1L	11.98	12.99	0.000247	0.000123	2.01		0.012630	2.01
C01	EIF4G2	2.45	3.46	0.182926	0.090622	2.02		0.001974	2.02
C02	ELAVL1	3.44	2.92	0.092099	0.132066	0.7		0.112294	-1.43
C03	ERBB4	4.59	6.4	0.041502	0.011809	3.51		0.000934	3.51
C04	ESYT2	11.52	10.66	0.000341	0.000619	0.55	A	0.137058	-1.82
C05	FADD	19.02	19.26	2e-06	2e-06	1.18	C	0.025520	1.18
C06	FAS	12.81	12.75	0.000139	0.000145	0.96	B	0.558609	-1.04
C07	FBXO28	10.52	9.34	0.000682	0.001546	0.44		0.014022	-2.27
C08	FBXW2	5.87	5.03	0.01713	0.030593	0.56		0.029918	-1.79
C09	FLOT2	1.66	3.87	0.316293	0.06852	4.62		0.000043	4.62
C10	FRYL	4.44	4.84	0.046156	0.03498	1.32		0.008875	1.32
C11	GAS7	10.77	9.44	0.000572	0.001439	0.4		0.002991	-2.51
C12	GOSR1	4.88	5.01	0.033866	0.031092	1.09		0.506216	1.09
D01	HNRNPD	12.55	15.76	0.000167	1.8e-05	9.25		0.000075	9.25
D02	IGF2BP1	19	17.04	2e-06	7e-06	0.26		0.008534	-3.87
D03	IRAK1	13.19	3.92	0.000107	0.066033	0	A	0.013433	-617.37
D04	IRAK2	11.43	3.11	0.000361	0.116038	0	A	0.025993	-321.05
D05	ITGAV	10.53	10.06	0.000678	0.000936	0.72		0.017147	-1.38
D06	KDM2B	15.9	13.62	1.6e-05	7.9e-05	0.21		0.022924	-4.85
D07	KIAA0141	8.42	9.01	0.002918	0.001939	1.51		0.026614	1.51
D08	CEP170B	1.45	0.76	0.365852	0.591589	0.62		0.003964	-1.62
D09	KLF7	1.59	0.37	0.332018	0.77164	0.43		0.001559	-2.32
D10	KPNA6	7.76	8.99	0.0046	0.00197	2.33		0.000067	2.33
D11	LIN7A	1.33	0.86	0.396667	0.549427	0.72		0.058987	-1.39
D12	LRRC15	4.02	1.76	0.061469	0.294431	0.21		0.002815	-4.79
E01	MED1	17.03	17.79	7e-06	4e-06	1.69	B	0.161128	1.69
E02	MMP16	11.65	13.26	0.00031	0.000102	3.05	B	0.487632	3.05
E03	MYT1	19.02	19.26	2e-06	2e-06	1.18	C	0.025520	1.18
E04	NOTCH2	16.03	16.82	1.5e-05	9e-06	1.73	B	0.237220	1.73
E05	NOVA1	2.79	2.93	0.144854	0.130851	1.11		0.601381	1.11
E06	NUMB	1	0.12	0.499769	0.91764	0.54		0.160914	-1.84
E07	PHOX2B	19.02	19.26	2e-06	2e-06	1.18	C	0.025520	1.18
E08	PM20D2	1.5	5.93	0.35339	0.016356	21.61		0.000143	21.61
E09	PPP2R3A	15.28	15.97	2.5e-05	1.6e-05	1.61	B	0.077480	1.61
E10	PSMD3	2.91	10.65	0.133292	0.000621	214.77		0.000330	214.77
E11	RABGAP1	-0.72	-0.68	1.65023	1.6014	1.03		0.822369	1.03
E12	ROBO1	3.77	3.81	0.073268	0.0711	1.03		0.801603	1.03
F01	RUNX1T1	-5.66	-5.62	50.6562	49.1573	1.03		0.813064	1.03
F02	SEMA3G	4.33	7.99	0.049698	0.003932	12.64		0.002968	12.64
F03	SH3GL2	19.02	19.26	2e-06	2e-06	1.18	C	0.025520	1.18
F04	SLC10A3	2.63	4.45	0.161097	0.045837	3.51		0.000138	3.51
F05	SLC2A3	19.02	15.44	2e-06	2.2e-05	0.08		0.005932	-11.96
F06	SLC38A1	3.63	4.53	0.080735	0.043365	1.86		0.007808	1.86
F07	SMAD4	7.51	0.93	0.005484	0.523405	0.01		0.046329	-95.45
F08	SORT1	19.02	19.26	2e-06	2e-06	1.18	C	0.025520	1.18
F09	STAT1	13.13	8.1	0.000112	0.003643	0.03	A	0.001740	-32.6
F10	STC1	19.02	19.26	2e-06	2e-06	1.18	C	0.025520	1.18
F11	STRBP	-2.93	-3.01	7.6	8.07055	0.94		0.487420	-1.06
F12	STX3	8.49	9.65	0.00278	0.001247	2.23		0.027928	2.23
G01	TAF9B	7.31	6.53	0.006299	0.010841	0.58		0.026217	-1.72
G02	TANC2	1.29	1.45	0.407819	0.365008	1.12		0.484787	1.12
G03	TDRKH	9.23	12.67	0.001665	0.000154	10.83	A	0.002833	10.83
G04	TLN2	5	0.11	0.031308	0.924023	0.03		0.000179	-29.51
G05	TRAF6	14.56	6.85	4.1e-05	0.008645	0	A	0.000076	-209.38
G06	USP3	5.22	5.41	0.02688	0.023454	1.15		0.079552	1.15
G07	USP47	8.37	9.55	0.003021	0.001333	2.27		0.001357	2.27
G08	VAT1	1.36	3.91	0.388504	0.066339	5.86		0.111493	5.86
G09	VBP1	13.69	16.91	7.6e-05	8e-06	9.3		0.004904	9.3
G10	ZFYVE1	9.62	8.17	0.001267	0.003462	0.37		0.039493	-2.73
G11	ZNF512B	7.69	7.65	0.00484	0.004965	0.97		0.677446	-1.03
G12	ZNRF3	3.36	3.73	0.097576	0.075502	1.29		0.166526	1.29
H01	ACTB	-2.3	-2.34	4.93369	5.04901	0.98		0.809412	-1.02
H02	B2M	5.05	4.82	0.030241	0.035386	0.85		0.806796	-1.17
H03	GAPDH	0.77	0.81	0.586147	0.571437	1.03		0.811238	1.03
H04	HPRT1	-0.8	-0.85	1.73628	1.80584	0.96		0.760105	-1.04
H05	RPLP0	-2.72	-2.44	6.58568	5.42391	1.21		0.069917	1.21
